# Supplementary material for: Exploring the association of physical activity on cognitive function in older adults from observational and genetic insights: a combined NHANES and Mendelian randomization study
Source: Front Aging Neurosci. 2024 Jul 3;16:1418455. doi: 10.3389/fnagi.2024.1418455 (PMC11252077; doi:10.3389/fnagi.2024.1418455)
Supplement: Supplementary file 1 [file Table_1.xlsx]

## Sheet: Table S1
Supplementary Table S1. Association between physical activity and immediate recall stratified by gender.
	Male	Female	Total
Model 1
PA (MET-min/week)	0.00 (0.00, 0.00) 0.0003	0.00 (0.00, 0.00) 0.0043	0.00 (0.00, 0.00) <0.0001
Low level	0 (reference)	0 (reference)	0 (reference)
High level	0.21 (0.12, 0.31) <0.0001	0.26 (0.16, 0.36) <0.0001	0.26 (0.16, 0.36) <0.0001
P for trend	<0.001	<0.001	<0.001
Model 2
PA (MET-min/week)	0.00 (-0.00, 0.00) 0.5116	0.00 (-0.00, 0.00) 0.4544	0.00 (-0.00, 0.00) 0.3336
Low level	0 (reference)	0 (reference)	0 (reference)
High level	0.05 (-0.04, 0.14) 0.2958	0.11 (0.01, 0.20) 0.0235	0.00 (-0.00, 0.00) 0.5105
P for trend	0.296	0.024	0.013
Model 3
PA (MET-min/week)	0.00 (-0.00, 0.00) 0.6390	0.00 (-0.00, 0.00) 0.5718	0.00 (-0.00, 0.00) 0.5105
Low level	0 (reference)	0 (reference)	0 (reference)
High level	0.04 (-0.05, 0.13) 0.3855	0.10 (0.00, 0.19) 0.0409	0.07 (0.01, 0.14) 0.0301
P for trend	0.385	0.041	0.03
PA: physical activity;
Model 1: Unadjusted Variables
Model 2: Race, age, education level, ratio of family income to poverty were adjusted.
Model 3: Race, age, education level, ratio of family income to poverty, alcohol frequency, waist circumference, BMI, smoking status, diabetes, depressive symptom, were adjusted.

## Sheet: Table S2
Supplementary Table S2. Association between physical activity and delayed recall stratified by gender.
	Male	Female	Total
Model 1
PA (MET-min/week)	0.00 (0.00, 0.00) 0.0099	0.00 (0.00, 0.00) 0.0007	0.00 (0.00, 0.00) <0.0001
Low level	0 (reference)	0 (reference)	0 (reference)
High level	0.21 (0.11, 0.31) <0.0001	0.30 (0.20, 0.40) <0.0001	0.26 (0.19, 0.33) <0.0001
P for trend	<0.001	<0.001	<0.001
Model 2
PA (MET-min/week)	-0.00 (-0.00, 0.00) 0.7729	0.00 (-0.00, 0.00) 0.1934	0.00 (-0.00, 0.00) 0.5600
Low level	0 (reference)	0 (reference)	0 (reference)
High level	0.05 (-0.04, 0.15) 0.2873	0.16 (0.06, 0.25) 0.0012	0.11 (0.04, 0.18) 0.0011
P for trend	0.287	0.001	0.001
Model 3
PA (MET-min/week)	-0.00 (-0.00, 0.00) 0.6596	0.00 (-0.00, 0.00) 0.1995	0.00 (-0.00, 0.00) 0.6851
Low level	0 (reference)	0 (reference)	0 (reference)
High level	0.06 (-0.04, 0.15) 0.2677	0.16 (0.06, 0.26) 0.0012	0.11 (0.05, 0.18) 0.0012
P for trend	0.268	0.001	0.001
PA: physical activity;
Model 1: Unadjusted Variables
Model 2: Race, age, education level, ratio of family income to poverty were adjusted.
Model 3: Race, age, education level, ratio of family income to poverty, alcohol frequency, waist circumference, BMI, smoking status, diabetes, depressive symptom, were adjusted.

## Sheet: Table S3
Supplementary Table S3. Association between physical activity and animal fluency stratified by gender.
	Male	Female	Total
Model 1
PA (MET-min/week)	0.00 (0.00, 0.00) <0.0001	0.00 (0.00, 0.00) <0.0001	0.00 (0.00, 0.00) <0.0001
Low level	0 (reference)	0 (reference)	0 (reference)
High level	0.39 (0.28, 0.50) <0.0001	0.42 (0.32, 0.52) <0.0001	0.41 (0.33, 0.48) <0.0001
P for trend	<0.001	<0.001	<0.001
Model 2
PA (MET-min/week)	0.00 (0.00, 0.00) 0.0221	0.00 (0.00, 0.00) 0.0019	0.00 (0.00, 0.00) 0.0002
Low level	0 (reference)	0 (reference)	0 (reference)
High level	0.18 (0.08, 0.28) 0.0003	0.25 (0.16, 0.34) <0.0001	0.22 (0.16, 0.29) <0.0001
P for trend	<0.001	<0.001	<0.001
Model 3
PA (MET-min/week)	0.00 (0.00, 0.00) 0.0155	0.00 (0.00, 0.00) 0.0014	0.00 (0.00, 0.00) 0.0002
Low level	0 (reference)	0 (reference)	0 (reference)
High level	0.20 (0.09, 0.30) 0.0002	0.25 (0.16, 0.34) <0.0001	0.22 (0.16, 0.29) <0.0001
P for trend	<0.001	<0.001	<0.001
PA: physical activity;
Model 1: Unadjusted Variables
Model 2: Race, age, education level, ratio of family income to poverty were adjusted.
Model 3: Race, age, education level, ratio of family income to poverty, alcohol frequency, waist circumference, BMI, smoking status, diabetes, depressive symptom, were adjusted.

## Sheet: Table S4
Supplementary Table S4. Association between physical activity and digit symbol substitution test stratified by gender.
	Male	Female	Total
Model 1
PA (MET-min/week)	0.00 (0.00, 0.00) <0.0001	0.00 (0.00, 0.00) <0.0001	0.00 (0.00, 0.00) <0.0001
Low level	0 (reference)	0 (reference)	0 (reference)
High level	0.41 (0.31, 0.50) <0.0001	0.47 (0.37, 0.57) <0.0001	0.44 (0.37, 0.51) <0.0001
P for trend	<0.001	<0.001	<0.001
Model 2
PA (MET-min/week)	0.00 (-0.00, 0.00) 0.2734	0.00 (0.00, 0.00) 0.0055	0.00 (0.00, 0.00) 0.0143
Low level	0 (reference)	0 (reference)	0 (reference)
High level	0.16 (0.09, 0.23) <0.0001	0.21 (0.14, 0.29) <0.0001	0.19 (0.14, 0.24) <0.0001
P for trend	<0.001	<0.001	<0.001
Model 3
PA (MET-min/week)	0.00 (-0.00, 0.00) 0.6192	0.00 (0.00, 0.00) 0.0133	0.00 (-0.00, 0.00) 0.0756
Low level	0 (reference)	0 (reference)	0 (reference)
High level	0.15 (0.07, 0.22) <0.0001	0.20 (0.12, 0.28) <0.0001	0.17 (0.12, 0.23) <0.0001
P for trend	<0.001	<0.001	<0.001
PA: physical activity;
Model 1: Unadjusted Variables
Model 2: Race, age, education level, ratio of family income to poverty were adjusted.
Model 3: Race, age, education level, ratio of family income to poverty, alcohol frequency, waist circumference, BMI, smoking status, diabetes, depressive symptom, were adjusted.

## Sheet: Table S5
Supplementary Table S5. Threshold effect analysis of physical activity on immediate recall.
	β （95% CI）
	Male	Female	Total
One-line linear regression model	0.00 (-0.00, 0.00) 0.6390	0.00 (-0.00, 0.00) 0.5718	0.00 (-0.00, 0.00) 0.5105
Two-piecewise linear regression model
Inflection point (K)	840	120	120
PA<K(MET-min/week)	0.00 (-0.00, 0.00) 0.3029	0.00 (0.00, 0.00) 0.0262	0.00 (0.00, 0.00) 0.0109
PA≥K(MET-min/week)	-0.00 (-0.00, 0.00) 0.9383	-0.00 (-0.00, 0.00) 0.7257	-0.00 (-0.00, 0.00) 0.7459
Log-likelihood ratio	0.317	0.026	0.011

## Sheet: Table S6
Supplementary Table S6. Threshold effect analysis of physical activity on delayed recall.
	β （95% CI）
	Male	Female	Total
One-line linear regression model	-0.00 (-0.00, 0.00) 0.6596	0.00 (-0.00, 0.00) 0.1995	0.00 (-0.00, 0.00) 0.6851
Two-piecewise linear regression model
Inflection point (K)	2280	640	720
PA<K(MET-min/week)	0.00 (0.00, 0.00) 0.0193	0.00 (0.00, 0.00) 0.0038	0.00 (0.00, 0.00) 0.0005
PA≥K(MET-min/week)	-0.00 (-0.00, -0.00) 0.0477	-0.00 (-0.00, 0.00) 0.8172	-0.00 (-0.00, 0.00) 0.1969
Log-likelihood ratio	0.012	0.005	<0.001

## Sheet: Table S7
Supplementary Table S7. Threshold effect analysis of physical activity on animal fluency.
	β （95% CI）
	Male	Female	Total
One-line linear regression model	0.00 (0.00, 0.00) 0.0155	0.00 (0.00, 0.00) 0.0014	0.00 (0.00, 0.00) 0.0002
Two-piecewise linear regression model
Inflection point (K)	320	600	320
PA<K(MET-min/week)	0.00 (0.00, 0.00) <0.0001	0.00 (0.00, 0.00) <0.0001	0.00 (0.00, 0.00) <0.0001
PA≥K(MET-min/week)	0.00 (-0.00, 0.00) 0.9002	0.00 (-0.00, 0.00) 0.5827	0.00 (-0.00, 0.00) 0.6016
Log-likelihood ratio	<0.001	<0.001	<0.001

## Sheet: Table S8
Supplementary Table S8. Threshold effect analysis of physical activity on digit symbol substitution test.
	β （95% CI）
	Male	Female	Total
One-line linear regression model	0.00 (-0.00, 0.00) 0.6192	0.00 (0.00, 0.00) 0.0133	0.00 (-0.00, 0.00) 0.0756
Two-piecewise linear regression model
Inflection point (K)	100	120	100
PA<K(MET-min/week)	0.00 (0.00, 0.00) <0.0001	0.00 (0.00, 0.00) <0.0001	0.00 (0.00, 0.00) <0.0001
PA≥K(MET-min/week)	-0.00 (-0.00, 0.00) 0.2019	0.00 (-0.00, 0.00) 0.7483	-0.00 (-0.00, 0.00) 0.2990
Log-likelihood ratio	<0.001	<0.001	<0.001

## Sheet: Table S9
Supplementary Table S9. Details of the genome-wide significance threshold instrumental variable (P < 5e-8).
Exposure	Outcome	SNP	Chr	Position	EA	OA	Exposure			Outcome			F_statistics
							Beta	SE	P-value	Beta	SE	P-value
Average physical activity	Cognitive function	rs11012732	10	21830104	G	A	-0.224986	0.0385641	5.39995e-09	0.0013	0.0137	0.926	34.0365
Average physical activity	Cognitive function	rs12522261	5	152054825	A	G	-0.210522	0.0383038	3.89996e-08	-0.0167	0.0136	0.217	30.2073
Average physical activity	Cognitive function	rs148193266	11	104528681	C	A	0.510362	0.0921544	3.09999e-08	0.0065	0.0343	0.8498	30.6708
Average physical activity	Cognitive function	rs34517439	1	78450517	A	C	-0.30792	0.0562443	4.39997e-08	0.0081	0.0189	0.6664	29.9722
Average physical activity	Cognitive function	rs56194509	17	43844559	G	T	0.303404	0.0439408	5.00035e-12	0.0044	0.0164	0.7898	47.6768
Average physical activity	Cognitive function	rs59499656	18	40768309	T	A	0.228253	0.0382563	2.39999e-09	-0.0061	0.0138	0.6611	35.5981
Average physical activity	Cognitive function	rs6775319	3	18758501	T	A	-0.225081	0.040802	3.50002e-08	0.0171	0.0148	0.249	30.4309
Moderate to vigorous physical activity levels	Cognitive function	rs10145335	14	98547748	A	G	0.0141221	0.00254139	2.69998e-08	-0.0175	0.0146	0.2307	30.8785
Moderate to vigorous physical activity levels	Cognitive function	rs1043595	7	128410012	A	G	-0.014411	0.00245416	4.30002e-09	-0.0078	0.0143	0.588	34.4812
Moderate to vigorous physical activity levels	Cognitive function	rs1186721	7	34974602	A	G	0.01299	0.00237226	4.39997e-08	-0.0069	0.0137	0.6123	29.9843
Moderate to vigorous physical activity levels	Cognitive function	rs12912808	15	95292223	T	C	-0.017546	0.00310889	1.7e-08	0.0157	0.0176	0.3727	31.8526
Moderate to vigorous physical activity levels	Cognitive function	rs1921981	21	42422547	A	G	-0.013037	0.00237139	3.79997e-08	-0.0026	0.0141	0.8521	30.2238
Moderate to vigorous physical activity levels	Cognitive function	rs1972763	4	159860563	T	C	-0.0128383	0.00232366	3.29997e-08	0.0056	0.0136	0.6801	30.526
Moderate to vigorous physical activity levels	Cognitive function	rs1974771	2	54278543	A	G	0.0213389	0.00367836	6.59994e-09	0.0411	0.0207	0.0471498	33.6539
Moderate to vigorous physical activity levels	Cognitive function	rs2035562	3	85056521	G	A	0.0138763	0.00235606	3.89996e-09	0.0047	0.0136	0.731499	34.6876
Moderate to vigorous physical activity levels	Cognitive function	rs2114286	3	41194283	G	A	0.0122453	0.00221725	3.29997e-08	0.0054	0.0133	0.6872	30.5007
Moderate to vigorous physical activity levels	Cognitive function	rs2854277	6	32628084	T	C	-0.0320288	0.00506676	2.59998e-10	0.0174	0.0256	0.4978	39.9596
Moderate to vigorous physical activity levels	Cognitive function	rs2988004	9	37044388	G	T	0.0131708	0.00223979	4.09996e-09	-0.0166	0.0134	0.217	34.5788
Moderate to vigorous physical activity levels	Cognitive function	rs429358	19	45411941	C	T	0.0219822	0.00305356	6.09958e-13	-0.0121	0.0178	0.4967	51.8238
Moderate to vigorous physical activity levels	Cognitive function	rs4886868	15	74353561	G	T	0.0124954	0.00226611	3.50002e-08	0.0054	0.0132	0.682501	30.4045
Moderate to vigorous physical activity levels	Cognitive function	rs7326482	13	54037803	T	G	0.0129605	0.00229416	1.6e-08	-0.0043	0.0131	0.7422	31.9151
Moderate to vigorous physical activity levels	Cognitive function	rs77742115	5	18330424	C	T	0.018348	0.00319777	9.59997e-09	0.0105	0.0186	0.573801	32.9218
Moderate to vigorous physical activity levels	Cognitive function	rs7804463	7	133447651	C	T	-0.0150095	0.00221333	1.20005e-11	-0.0064	0.0128	0.6158	45.9875
Moderate to vigorous physical activity levels	Cognitive function	rs877483	3	53846741	C	T	-0.0122277	0.00222756	4e-08	0.0009	0.013	0.9431	30.1322
Moderate to vigorous physical activity levels	Cognitive function	rs921915	7	50228581	C	T	0.0138882	0.00224013	5.69994e-10	-0.0146	0.0131	0.2657	38.4366
Vigorous physical activity	Cognitive function	rs1248860	3	85015779	A	G	0.00976972	0.00131429	1.10002e-13	-0.0056	0.0127	0.660999	55.2563
Vigorous physical activity	Cognitive function	rs13243553	7	133506955	A	G	-0.00874851	0.00134959	8.99912e-11	0.0004	0.0138	0.9792	42.0208
Vigorous physical activity	Cognitive function	rs2764261	6	108927842	G	A	-0.00912633	0.00136054	1.99986e-11	0.0261	0.0139	0.0597503	44.9956
Vigorous physical activity	Cognitive function	rs328902	7	35020843	T	C	0.00878858	0.0014168	5.49997e-10	-0.0079	0.0137	0.565599	38.4787
Vigorous physical activity	Cognitive function	rs3781411	10	126715436	T	C	-0.0125792	0.00199721	2.99999e-10	-0.0032	0.0196	0.8711	39.6697
Vigorous physical activity	Cognitive function	rs6667222	1	154253661	C	A	-0.00873051	0.00151739	8.70001e-09	0.0178	0.0145	0.2201	33.1043
Vigorous physical activity	Cognitive function	rs9276758	6	32772975	A	G	-0.00803189	0.00141706	1.40001e-08	-0.0021	0.0148	0.8887	32.1262
Average physical activity	Alzheimer's disease	rs11012732	10	21830104	G	A	-0.224986	0.0385641	5.39995e-09	-0.000159291	9.84067e-05	0.1	34.0365
Average physical activity	Alzheimer's disease	rs12522261	5	152054825	A	G	-0.210522	0.0383038	3.89996e-08	-0.000122111	9.78387e-05	0.21	30.2073
Average physical activity	Alzheimer's disease	rs148193266	11	104528681	C	A	0.510362	0.0921544	3.09999e-08	4.59174e-05	0.000234985	0.84	30.6708
Average physical activity	Alzheimer's disease	rs34517439	1	78450517	A	C	-0.30792	0.0562443	4.39997e-08	0.000116206	0.000143567	0.41	29.9722
Average physical activity	Alzheimer's disease	rs56194509	17	43844559	G	T	0.303404	0.0439408	5.00035e-12	-2.63558e-05	0.000111881	0.8	47.6768
Average physical activity	Alzheimer's disease	rs59499656	18	40768309	T	A	0.228253	0.0382563	2.39999e-09	0.000195742	9.77613e-05	0.0449997	35.5981
Average physical activity	Alzheimer's disease	rs6775319	3	18758501	T	A	-0.225081	0.040802	3.50002e-08	0.000156309	0.00010452	0.14	30.4309
Moderate to vigorous physical activity levels	Alzheimer's disease	rs10145335	14	98547748	A	G	0.0141221	0.00254139	2.69998e-08	8.65421e-05	0.000106726	0.42	30.8785
Moderate to vigorous physical activity levels	Alzheimer's disease	rs1043595	7	128410012	A	G	-0.014411	0.00245416	4.30002e-09	-6.17357e-05	0.000103176	0.56	34.4812
Moderate to vigorous physical activity levels	Alzheimer's disease	rs1186721	7	34974602	A	G	0.01299	0.00237226	4.39997e-08	-1.45609e-05	9.96097e-05	0.89	29.9843
Moderate to vigorous physical activity levels	Alzheimer's disease	rs12912808	15	95292223	T	C	-0.017546	0.00310889	1.7e-08	-2.93095e-05	0.000130437	0.82	31.8526
Moderate to vigorous physical activity levels	Alzheimer's disease	rs1921981	21	42422547	A	G	-0.013037	0.00237139	3.79997e-08	-6.63162e-05	9.96325e-05	0.51	30.2238
Moderate to vigorous physical activity levels	Alzheimer's disease	rs1972763	4	159860563	T	C	-0.0128383	0.00232366	3.29997e-08	-4.67868e-05	9.76037e-05	0.64	30.526
Moderate to vigorous physical activity levels	Alzheimer's disease	rs1974771	2	54278543	A	G	0.0213389	0.00367836	6.59994e-09	0.000142412	0.000154518	0.36	33.6539
Moderate to vigorous physical activity levels	Alzheimer's disease	rs2035562	3	85056521	G	A	0.0138763	0.00235606	3.89996e-09	7.954e-06	9.88939e-05	0.93	34.6876
Moderate to vigorous physical activity levels	Alzheimer's disease	rs2114286	3	41194283	G	A	0.0122453	0.00221725	3.29997e-08	-3.72475e-05	9.31551e-05	0.69	30.5007
Moderate to vigorous physical activity levels	Alzheimer's disease	rs2854277	6	32628084	T	C	-0.0320288	0.00506676	2.59998e-10	2.82584e-05	0.000213185	0.9	39.9596
Moderate to vigorous physical activity levels	Alzheimer's disease	rs2988004	9	37044388	G	T	0.0131708	0.00223979	4.09996e-09	0.000143748	9.40981e-05	0.13	34.5788
Moderate to vigorous physical activity levels	Alzheimer's disease	rs4886868	15	74353561	G	T	0.0124954	0.00226611	3.50002e-08	-9.44901e-05	9.514e-05	0.33	30.4045
Moderate to vigorous physical activity levels	Alzheimer's disease	rs7326482	13	54037803	T	G	0.0129605	0.00229416	1.6e-08	9.77689e-05	9.63392e-05	0.3	31.9151
Moderate to vigorous physical activity levels	Alzheimer's disease	rs77742115	5	18330424	C	T	0.018348	0.00319777	9.59997e-09	3.00585e-05	0.000134262	0.82	32.9218
Moderate to vigorous physical activity levels	Alzheimer's disease	rs7804463	7	133447651	C	T	-0.0150095	0.00221333	1.20005e-11	-2.79852e-06	9.29357e-05	0.97	45.9875
Moderate to vigorous physical activity levels	Alzheimer's disease	rs877483	3	53846741	C	T	-0.0122277	0.00222756	4e-08	7.31865e-05	9.34927e-05	0.43	30.1322
Moderate to vigorous physical activity levels	Alzheimer's disease	rs921915	7	50228581	C	T	0.0138882	0.00224013	5.69994e-10	-5.08967e-05	9.40536e-05	0.59	38.4366
Vigorous physical activity	Alzheimer's disease	rs1248860	3	85015779	A	G	0.00976972	0.00131429	1.10002e-13	2.29683e-05	9.27199e-05	0.8	55.2563
Vigorous physical activity	Alzheimer's disease	rs13243553	7	133506955	A	G	-0.00874851	0.00134959	8.99912e-11	6.80824e-05	9.50854e-05	0.48	42.0208
Vigorous physical activity	Alzheimer's disease	rs2764261	6	108927842	G	A	-0.00912633	0.00136054	1.99986e-11	0.00014221	9.57853e-05	0.14	44.9956
Vigorous physical activity	Alzheimer's disease	rs328902	7	35020843	T	C	0.00878858	0.0014168	5.49997e-10	-8.10622e-06	9.97607e-05	0.94	38.4787
Vigorous physical activity	Alzheimer's disease	rs3781411	10	126715436	T	C	-0.0125792	0.00199721	2.99999e-10	0.000108901	0.000140641	0.44	39.6697
Vigorous physical activity	Alzheimer's disease	rs6667222	1	154253661	C	A	-0.00873051	0.00151739	8.70001e-09	6.33762e-05	0.000106922	0.55	33.1043
Vigorous physical activity	Alzheimer's disease	rs9276758	6	32772975	A	G	-0.00803189	0.00141706	1.40001e-08	8.84267e-05	9.98266e-05	0.38	32.1262
Average physical activity	Dementia	rs11012732	10	21830104	G	A	-0.224986	0.0385641	5.39995e-09	-0.011	0.0206	0.5943	34.0365
Average physical activity	Dementia	rs12522261	5	152054825	A	G	-0.210522	0.0383038	3.89996e-08	0.0223	0.0206	0.2783	30.2073
Average physical activity	Dementia	rs148193266	11	104528681	C	A	0.510362	0.0921544	3.09999e-08	0.0151	0.0542	0.7812	30.6708
Average physical activity	Dementia	rs34517439	1	78450517	A	C	-0.30792	0.0562443	4.39997e-08	-0.0318	0.029	0.2723	29.9722
Average physical activity	Dementia	rs56194509	17	43844559	G	T	0.303404	0.0439408	5.00035e-12	-0.0958	0.0353	0.00668098	47.6768
Average physical activity	Dementia	rs59499656	18	40768309	T	A	0.228253	0.0382563	2.39999e-09	-0.0044	0.0194	0.8197	35.5981
Average physical activity	Dementia	rs6775319	3	18758501	T	A	-0.225081	0.040802	3.50002e-08	0.0158	0.0202	0.4363	30.4309
Average physical activity	Dementia	rs9293503	5	87948962	C	T	-0.328953	0.0586852	2.1e-08	-0.016	0.0402	0.69	31.4203
Moderate to vigorous physical activity levels	Dementia	rs10145335	14	98547748	A	G	0.0141221	0.00254139	2.69998e-08	-0.0109	0.0227	0.632	30.8785
Moderate to vigorous physical activity levels	Dementia	rs1043595	7	128410012	A	G	-0.014411	0.00245416	4.30002e-09	0.0054	0.0232	0.8172	34.4812
Moderate to vigorous physical activity levels	Dementia	rs1186721	7	34974602	A	G	0.01299	0.00237226	4.39997e-08	-0.0116	0.021	0.580801	29.9843
Moderate to vigorous physical activity levels	Dementia	rs12912808	15	95292223	T	C	-0.017546	0.00310889	1.7e-08	-0.0032	0.026	0.9022	31.8526
Moderate to vigorous physical activity levels	Dementia	rs1921981	21	42422547	A	G	-0.013037	0.00237139	3.79997e-08	0.0361	0.0211	0.0869501	30.2238
Moderate to vigorous physical activity levels	Dementia	rs1972763	4	159860563	T	C	-0.0128383	0.00232366	3.29997e-08	-0.0811	0.0215	0.000164399	30.526
Moderate to vigorous physical activity levels	Dementia	rs1974771	2	54278543	A	G	0.0213389	0.00367836	6.59994e-09	0.0055	0.0265	0.8358	33.6539
Moderate to vigorous physical activity levels	Dementia	rs2035562	3	85056521	G	A	0.0138763	0.00235606	3.89996e-09	0.0335	0.0191	0.0800405	34.6876
Moderate to vigorous physical activity levels	Dementia	rs2114286	3	41194283	G	A	0.0122453	0.00221725	3.29997e-08	0.0083	0.0193	0.668399	30.5007
Moderate to vigorous physical activity levels	Dementia	rs2942127	1	204420067	A	G	-0.016037	0.00290278	3.29997e-08	-0.0111	0.0233	0.6342	30.5224
Moderate to vigorous physical activity levels	Dementia	rs2988004	9	37044388	G	T	0.0131708	0.00223979	4.09996e-09	-0.0121	0.0195	0.5362	34.5788
Moderate to vigorous physical activity levels	Dementia	rs4886868	15	74353561	G	T	0.0124954	0.00226611	3.50002e-08	-0.0292	0.0193	0.1315	30.4045
Moderate to vigorous physical activity levels	Dementia	rs7326482	13	54037803	T	G	0.0129605	0.00229416	1.6e-08	0.0154	0.0196	0.4328	31.9151
Moderate to vigorous physical activity levels	Dementia	rs77742115	5	18330424	C	T	0.018348	0.00319777	9.59997e-09	-0.0337	0.0257	0.1898	32.9218
Moderate to vigorous physical activity levels	Dementia	rs7804463	7	133447651	C	T	-0.0150095	0.00221333	1.20005e-11	0.0024	0.0196	0.9038	45.9875
Moderate to vigorous physical activity levels	Dementia	rs877483	3	53846741	C	T	-0.0122277	0.00222756	4e-08	0.0146	0.0191	0.4451	30.1322
Moderate to vigorous physical activity levels	Dementia	rs921915	7	50228581	C	T	0.0138882	0.00224013	5.69994e-10	-0.0055	0.0191	0.7755	38.4366
Vigorous physical activity	Dementia	rs1248860	3	85015779	A	G	0.00976972	0.00131429	1.10002e-13	-0.0017	0.0192	0.9279	55.2563
Vigorous physical activity	Dementia	rs13243553	7	133506955	A	G	-0.00874851	0.00134959	8.99912e-11	-0.0154	0.02	0.4429	42.0208
Vigorous physical activity	Dementia	rs2764261	6	108927842	G	A	-0.00912633	0.00136054	1.99986e-11	0.0037	0.0193	0.8471	44.9956
Vigorous physical activity	Dementia	rs328902	7	35020843	T	C	0.00878858	0.0014168	5.49997e-10	-0.0094	0.0209	0.6543	38.4787
Vigorous physical activity	Dementia	rs3781411	10	126715436	T	C	-0.0125792	0.00199721	2.99999e-10	-0.0391	0.0251	0.1187	39.6697
Vigorous physical activity	Dementia	rs6667222	1	154253661	C	A	-0.00873051	0.00151739	8.70001e-09	-0.0031	0.0221	0.8886	33.1043
Vigorous physical activity	Dementia	rs9276758	6	32772975	A	G	-0.00803189	0.00141706	1.40001e-08	0.0013	0.0212	0.9495	32.1262
Abbreviations: SNP: single nucleotide polymorphism; Chr: Chromosome; EA: effect allele; OA:other allele; SE: standard error.
